# Supplementary material for: A Novel Recombinant Vitronectin Variant Supports the Expansion and Differentiation of Pluripotent Stem Cells in Defined Animal-Free Workflows
Source: Cells. 2024 Sep 17;13(18):1566. doi: 10.3390/cells13181566 (PMC11429963; doi:10.3390/cells13181566)
Supplement: Supplementary file 1 [file cells-13-01566-s001.zip]

Archive with 3 entries (3 files):
- cells-3078432-supplementary.pdf
- Supplemental Video 1.mp4
- Supplemental Video 2.mp4
